# Supplementary material for: Effects of Probiotics on Glycemic Control and Metabolic Parameters in Gestational Diabetes Mellitus: Systematic Review and Meta-Analysis
Source: Nutrients. 2023 Mar 28;15(7):1633. doi: 10.3390/nu15071633 (PMC10097303; doi:10.3390/nu15071633)
Supplement: Supplementary file 1 [file nutrients-15-01633-s001.zip]

Archive with 2 entries (2 files):
- supplement S1.xlsx
- supplement S2.xlsx
