# Supplementary material for: Effects of Probiotics on Glycemic Control and Metabolic Parameters in Gestational Diabetes Mellitus: Systematic Review and Meta-Analysis
Source: Nutrients. 2023 Mar 28;15(7):1633. doi: 10.3390/nu15071633 (PMC10097303; doi:10.3390/nu15071633)
Supplement: Supplementary file 1 [file nutrients-15-01633-s001.zip › supplement S1.xlsx]

## Sheet: PubMedSearchStrategy
Search number Query Sort By Filters Search Details Results Time
22 #8 AND #21 "(""diabetes	gestational""[MeSH Terms] OR ""pregnancy in diabetics""[MeSH Terms] OR (""Diabetes""[Title/Abstract] AND ""Gestational""[Title/Abstract]) OR (""Pregnancy""[Title/Abstract] AND ""diabet*""[Title/Abstract]) OR (""Pregnancy-Induced""[Title/Abstract] AND ""Diabetes""[Title/Abstract]) OR (""Diabetes""[Title/Abstract] AND ""gravidarum""[Title/Abstract]) OR ""gdm""[Title/Abstract]) AND (""probiotics""[M…
21 #9 OR #10 OR #11 OR #12 OR #13 OR #14 OR #15 OR #16 OR #17 OR #18 OR #19 OR #20 """probiotics""[MeSH Terms] OR ""prebiotics""[MeSH Terms] OR ""dietary fiber""[MeSH Terms] OR ""synbiotics""[MeSH Terms] OR ""lactobacillus""[MeSH Terms] OR ""bifidobacterium bifidum""[MeSH Terms] OR ""bifidobacterium""[MeSH Terms] OR ""probiotic*""[Title/Abstract] OR ""lactobacill*""[Title/Abstract] OR ""synbiotic…	967" 07:25:05
20 bifida[Title/Abstract] OR bifidus[Title/Abstract] OR bifidobacterium[Title/Abstract] """bifida""[Title/Abstract] OR ""bifidus""[Title/Abstract] OR ""bifidobacterium""[Title/Abstract]" "16	659" 07:23:36
19 prebiotic*[Title/Abstract] """prebiotic*""[Title/Abstract]" "9	224" 07:22:33
18 synbiotic*[Title/Abstract] """synbiotic*""[Title/Abstract]" "1	554" 07:22:11
17 lactobacill*[Title/Abstract] """lactobacill*""[Title/Abstract]" "37	379" 07:21:42
16 probiotic*[Title/Abstract] """probiotic*""[Title/Abstract]" "26	566" 07:20:29
15 Bifidobacterium[MeSH Terms] """bifidobacterium""[MeSH Terms]" "6	137" 07:19:50
14 Bifidobacterium bifidum[MeSH Terms] """bifidobacterium bifidum""[MeSH Terms]" 115 07:19:32
13 Lactobacillus[MeSH Terms] """lactobacillus""[MeSH Terms]" "29	125" 07:19:14
12 Synbiotics[MeSH Terms] """synbiotics""[MeSH Terms]" 621 07:18:58
11 Dietary Fiber[MeSH Terms] """dietary fiber""[MeSH Terms]" "19	972" 07:18:38
10 Prebiotics[MeSH Terms] """prebiotics""[MeSH Terms]" "2	788" 07:18:07
9 Probiotics[MeSH Terms] """probiotics""[MeSH Terms]" "17	855" 07:17:44
8 #1 OR #2 OR #3 OR #4 OR #5 OR #6 OR #7 """diabetes	gestational""[MeSH Terms] OR ""pregnancy in diabetics""[MeSH Terms] OR (""Diabetes""[Title/Abstract] AND ""Gestational""[Title/Abstract]) OR (""Pregnancy""[Title/Abstract] AND ""diabet*""[Title/Abstract]) OR (""Pregnancy-Induced""[Title/Abstract] AND ""Diabetes""[Title/Abstract]) OR (""Diabetes""[Title/Abstract] AND ""gravidarum""[Title/Abstract]) OR ""gdm""[Title/Abstract]" "37	015" 07:16:49
7 gdm[Title/Abstract] """gdm""[Title/Abstract]" "7	961" 07:06:40
6 diabetes[Title/Abstract] AND gravidarum[Title/Abstract] """diabetes""[Title/Abstract] AND ""gravidarum""[Title/Abstract]" 66 07:05:57
5 Pregnancy-Induced[Title/Abstract] AND Diabetes[Title/Abstract] """Pregnancy-Induced""[Title/Abstract] AND ""Diabetes""[Title/Abstract]" 755 07:04:31
4 Pregnancy[Title/Abstract] AND Diabet*[Title/Abstract] """Pregnancy""[Title/Abstract] AND ""diabet*""[Title/Abstract]" "22	636" 07:03:37
3 Diabetes[Title/Abstract] AND Gestational[Title/Abstract] """Diabetes""[Title/Abstract] AND ""Gestational""[Title/Abstract]" "18	773" 07:01:42
2 Pregnancy in Diabetics[MeSH Terms] """pregnancy in diabetics""[MeSH Terms]" "12	933" 06:58:15
1 "Diabetes	Gestational[MeSH Terms]" """diabetes	gestational""[MeSH Terms]" "13	071" 06:57:29

## Sheet: Web of scinence 
# 13	234	#12 AND #6	Edit
		Indexes=SCI-EXPANDED, ESCI Timespan=All years
# 12	98887	#11 OR #10 OR #9 OR #8 OR #7	Edit
		Indexes=SCI-EXPANDED, ESCI Timespan=All years
# 11	21053	TS=(bifida OR bifidus OR bifidobacterium)	Edit
		Indexes=SCI-EXPANDED, ESCI Timespan=All years
# 10	14993	TS=prebiotic*	Edit
		Indexes=SCI-EXPANDED, ESCI Timespan=All years
# 9	2348	TS=synbiotic*	Edit
		Indexes=SCI-EXPANDED, ESCI Timespan=All years
# 8	57955	TS=lactobacill*	Edit
		Indexes=SCI-EXPANDED, ESCI Timespan=All years
# 7	40092	TS=probiotic*	Edit
		Indexes=SCI-EXPANDED, ESCI Timespan=All years
# 6	34508	#5 OR #4 OR #3 OR #2 OR #1	Edit
		Indexes=SCI-EXPANDED, ESCI Timespan=All years
# 5	8882	TS=gdm	Edit
		Indexes=SCI-EXPANDED, ESCI Timespan=All years
# 4	61	TS=(diabetes AND gravidarum)	Edit
		Indexes=SCI-EXPANDED, ESCI Timespan=All years
# 3	791	TS=(Pregnancy-Induced AND Diabetes)	Edit
		Indexes=SCI-EXPANDED, ESCI Timespan=All years
# 2	25355	TS=(Pregnancy AND Diabet*)	Edit
		Indexes=SCI-EXPANDED, ESCI Timespan=All years
# 1	21989	TS=(Diabetes AND Gestational)
		Indexes=SCI-EXPANDED, ESCI Timespan=All years

## Sheet: Embase search strategy 
No. Query Results Date
#18 #6 AND #17 356 30-DEC-20
#17 #7 OR #8 OR #9 OR #10 OR #11 OR #12 OR #13 OR #14 OR #15 OR #16 104021 30-DEC-20
#16 "bifida:ab	kw	ti OR bifidus:ab	kw	ti OR bifidobacterium:ab	kw	ti" 21618 30-DEC-20
#15 "prebiotic*:ab	kw	ti" 11210 30-DEC-20
#14 "synbiotic*:ab	kw	ti" 1988 30-DEC-20
#13 "lactobacill*:ab	kw	ti" 43745 30-DEC-20
#12 "probiotic*:ab	kw	ti" 34887 30-DEC-20
#11 'bifidobacterium bifidum'/exp 1566 30-DEC-20
#10 'lactobacillus'/exp 51113 30-DEC-20
#9 'prebiotic agent'/exp 8477 30-DEC-20
#8 'synbiotic agent'/exp 1902 30-DEC-20
#7 'probiotic agent'/exp 38360 30-DEC-20
#6 #1 OR #2 OR #3 OR #4 OR #5 57658 30-DEC-20
#5 "gdm:kw	ti	ab" 12904 30-DEC-20
#4 "diabetes:ab	kw	ti AND gravidarum:ab	kw	ti" 113 30-DEC-20
#3 "pregnancy:ab	kw	ti AND diabet*:ab	kw	ti" 35606 30-DEC-20
#2 "diabetes:ab	kw	ti AND gestational:ab	kw	ti" 30522 30-DEC-20
#1 'pregnancy diabetes mellitus'/exp 38615 30-DEC-20
