# Supplementary material for: Effects of Probiotics on Glycemic Control and Metabolic Parameters in Gestational Diabetes Mellitus: Systematic Review and Meta-Analysis
Source: Nutrients. 2023 Mar 28;15(7):1633. doi: 10.3390/nu15071633 (PMC10097303; doi:10.3390/nu15071633)
Supplement: Supplementary file 1 [file nutrients-15-01633-s001.zip › supplement S2.xlsx]

## Sheet: Funnel plots and egger
Glucose
Insulin
Birth weight
HOMA-IR
QUICKI
Triglycerides
VLDL cholesterol
Total cholesterol
LDL cholesterol
HDL cholesterol
Weight gain
